# Supplementary material for: Advancing Vaccinology Capacity: Education and Efforts in Vaccine Development and Manufacturing across Africa
Source: Vaccines (Basel). 2024 Jul 3;12(7):741. doi: 10.3390/vaccines12070741 (PMC11281707; doi:10.3390/vaccines12070741)
Supplement: Supplementary file 1 [file vaccines-12-00741-s001.zip]

Archive with 1 entries (1 files):
- vaccines-3024420-supplementary.pdf
